# Supplementary material for: Deep Learning-Based Pan-Cancer Classification Model Reveals Tissue-of-Origin Specific Gene Expression Signatures
Source: Cancers (Basel). 2022 Feb 24;14(5):1185. doi: 10.3390/cancers14051185 (PMC8909043; doi:10.3390/cancers14051185)
Supplement: Supplementary file 1 [file cancers-14-01185-s001.zip]

Archive with 1 entries (1 files):
- cancers-1528320-supplementary .pdf
